# Supplementary material for: First Report of Domoic Acid Production from Pseudo-nitzschia multistriata in Paracas Bay (Peru)
Source: Toxins (Basel). 2021 Jun 9;13(6):408. doi: 10.3390/toxins13060408 (PMC8226791; doi:10.3390/toxins13060408)
Supplement: Supplementary file 1 [file toxins-13-00408-s001.zip]

Archive with 1 entries (1 files):
- toxins-1237815-supplementary.pdf
